# Supplementary material for: Facile Pretreatment of Three-Dimensional Graphene through Electrochemical Polarization for Improved Electrocatalytic Performance and Simultaneous Electrochemical Detection of Catechol and Hydroquinone
Source: Nanomaterials (Basel). 2021 Dec 27;12(1):65. doi: 10.3390/nano12010065 (PMC8746492; doi:10.3390/nano12010065)
Supplement: Supplementary file 1 [file nanomaterials-12-00065-s001.zip]

Archive with 1 entries (1 files):
- nanomaterials-1510946-supplementary.pdf
